# Supplementary material for: Development of (4-Phenylamino)quinazoline Alkylthiourea Derivatives as Novel NF-κB Inhibitors
Source: Pharmaceuticals (Basel). 2022 Jun 22;15(7):778. doi: 10.3390/ph15070778 (PMC9322122; doi:10.3390/ph15070778)
Supplement: Supplementary file 1 [file pharmaceuticals-15-00778-s001.zip]

Archive with 1 entries (1 files):
- pharmaceuticals-1764568-supplementary.pdf
